# Supplementary material for: Evaluating the Safety of Herbal Medicine on Renal Function: A Comprehensive Analysis from Six Randomized Controlled Trials Conducted with Four Formulations from Traditional Korean Medicine
Source: Pharmaceuticals (Basel). 2024 Apr 23;17(5):544. doi: 10.3390/ph17050544 (PMC11124499; doi:10.3390/ph17050544)
Supplement: Supplementary file 1 [file pharmaceuticals-17-00544-s001.zip]

Archive with 1 entries (1 files):
- pharmaceuticals-2971900-supplementary.pdf
